# Supplementary material for: Apigenin as a Promising Agent for Enhancing Female Reproductive Function and Treating Associated Disorders
Source: Biomedicines. 2024 Oct 21;12(10):2405. doi: 10.3390/biomedicines12102405 (PMC11504338; doi:10.3390/biomedicines12102405)
Supplement: Supplementary file 1 [file biomedicines-12-02405-s001.zip]

Archive with 1 entries (1 files):
- biomedicines-3198625-supplementary.pdf
